# Supplementary material for: Transplant and Recipient Factors in Prediction of Kidney Transplant Outcomes: A UK-Wide Paired Analysis
Source: J Clin Med. 2022 Apr 15;11(8):2222. doi: 10.3390/jcm11082222 (PMC9024822; doi:10.3390/jcm11082222)
Supplement: Supplementary file 1 [file jcm-11-02222-s001.zip]

Archive with 1 entries (1 files):
- jcm-1687297-supplementary.pdf
